# Supplementary material for: Structural and Spectroscopic Effects of Li+ Substitution for Na+ in LixNa1-xCaGd0.5Ho0.05Yb0.45(MoO4)3 Scheelite-Type Upconversion Phosphors
Source: Molecules. 2021 Dec 3;26(23):7357. doi: 10.3390/molecules26237357 (PMC8659099; doi:10.3390/molecules26237357)
Supplement: Supplementary file 1 [file molecules-26-07357-s001.zip]

Archive with 25 entries (20 files):
- Support/
- Support/Table2/
- Support/Table2/NaCaGd(MoO4)3_Ho0p05 Yb0p45.cif
- Support/Table2/NaCaGd(MoO4)3_Li0p05Ho0p05 Yb0p45.cif
- Support/Table2/NaCaGd(MoO4)3_Li0p1Ho0p05 Yb0p45.cif
- Support/Table2/NaCaGd(MoO4)3_Li0p2Ho0p05 Yb0p45.cif
- Support/Table2/NaCaGd(MoO4)3_Li0p3Ho0p05 Yb0p45.cif
- Support/TableS3/
- Support/TableS3/NCGM.cif
- Support/TableS3/NCGM_Er.cif
- Support/TableS3/NCGM_ErYb.cif
- Support/TableS3/NCGM_ErYb2.cif
- Support/TableS4/
- Support/TableS4/NaCaGd(MoO4)3.cif
- Support/TableS4/NaCaGd(MoO4)3_0p05Ho0p35Yb.cif
- Support/TableS4/NaCaGd(MoO4)3_0p05Ho0p45Yb.cif
- Support/TableS4/NaCaGd(MoO4)3_0p05Ho0p4Yb.cif
- Support/TableS4/NaCaGd(MoO4)3_0p05Ho0p50Yb.cif
- Support/TableS5/
- Support/TableS5/Li0p05Na0p95CaLa0p5(MoO4)3_Yb0p45Ho0p05.cif
- Support/TableS5/Li0p1Na0p9CaLa0p5(MoO4)3_Yb0p45Ho0p05.cif
- Support/TableS5/Li0p2Na0p8CaLa0p5(MoO4)3_Yb0p45Ho0p05.cif
- Support/TableS5/Li0p3Na0p7CaLa0p5(MoO4)3_Yb0p45Ho0p05.cif
- Support/TableS5/NaCaLa(MoO4)3.cif
- Support/LiNaCaGd(MoO4)3 Ho3,Yb3_Support_02_12_2021.pdf
