# Supplementary material for: Structural and Spectroscopic Effects of Li+ Substitution for Na+ in LixNa1-xCaGd0.5Ho0.05Yb0.45(MoO4)3 Scheelite-Type Upconversion Phosphors
Source: Molecules. 2021 Dec 3;26(23):7357. doi: 10.3390/molecules26237357 (PMC8659099; doi:10.3390/molecules26237357)
Supplement: Supplementary file 1 [file molecules-26-07357-s001.zip › Support/Table2/NaCaGd(MoO4)3_Ho0p05 Yb0p45.cif]

data_global

_publ_contact_author_name 'Molokeev Maxim'
_publ_contact_author_address
;
Kirensky Institute of Physics of SB RAS 
Akademgorodok 50-38
660036 Krasnoyarsk
Russia 
;
_publ_contact_author_email 'msmolokeev@gmail.com'
_publ_contact_author_fax '+(3912)43-89-23'
_publ_contact_author_phone '+7-950-437-17-72'
_journal_name_full  'Molecules'
_publ_section_title              
;
Structural and spectroscopic effects of Li+ substitution for Na+ in the 
LixNa1-xCaGd0.5Ho0.05Yb0.45(MoO4)3 scheelite-type upconversion phosphors
;
_publ_section_abstract ''


loop_
    _publ_author_name
    _publ_author_address

    'Lim, Chang Sung'
;
Hanseo University
Seosan 356-706
Republic Korea
;
    'Aleksandrovsky, Aleksandr'
;
Kirensky Institute of Physics of SB RAS 
Akademgorodok 50-38
660036 Krasnoyarsk
Russia 
;
    'Molokeev, Maxim'
;
Kirensky Institute of Physics of SB RAS 
Akademgorodok 50-38
660036 Krasnoyarsk
Russia 
;
    'Oreshonkov, Aleksandr'
;
Kirensky Institute of Physics of SB RAS 
Akademgorodok 50-38
660036 Krasnoyarsk
Russia 
;
    'Atuchin, Victor'
;
Institute of Semiconductor Physics
Lavrent'eva 13
660090 Novosibirsk
Russia 
;


data_a

_diffrn_radiation_probe  x-ray
_diffrn_measurement_device_type
;
D8 ADVANCE Bruker
;
_pd_spec_mount_mode reflection
_pd_meas_scan_method step
 loop_
_diffrn_radiation_wavelength
_diffrn_radiation_wavelength_wt
 1.5406    1.0000
 1.5443    0.5000
_diffrn_radiation_type
;
 Cu K\a~1~~2~
;
_diffrn_radiation_monochromator none

_chemical_name_mineral
;
;

_symmetry_space_group_name_H-M I41/a

_symmetry_cell_setting tetragonal
_symmetry_space_group_name_hall 
;
-I 4ad
;

_cell_length_a  5.20770(22)
_cell_length_b  5.20770(22)
_cell_length_c  11.36573(53)
_cell_angle_alpha 90
_cell_angle_beta  90
_cell_angle_gamma 90
_cell_volume 308.240(30)
_chemical_formula_moiety
;
Gd0.67 Ho0.07 Mo4 O16 Yb0.60, 1.333(Ca Na)
;
_chemical_formula_sum
;
Ca1.33 Gd0.67 Ho0.07 Mo4 Na1.33 O16 Yb0.60
;

_chemical_formula_weight  943.54
_cell_formula_units_Z 1
_exptl_crystal_density_diffrn  5.082781

_exptl_absorpt_coefficient_mu  70.329

_exptl_crystal_description cylinder

_cell_measurement_temperature  300
_diffrn_ambient_temperature  300


_pd_char_colour
;
colourless
;

_cell_measurement_reflns_used 104
_cell_measurement_theta_min 5
_cell_measurement_theta_max 45
_pd_proc_number_of_points 4000
_pd_meas_2theta_range_min 10
_pd_meas_2theta_range_max 90
_pd_meas_2theta_range_inc 0.02

_pd_proc_ls_profile_function PearsonVII
_pd_proc_ls_pref_orient_corr
;
no preferred orientation effect
;

_refine_ls_shift/su_max  0.01000
_refine_ls_R_I_factor 7.59
_pd_proc_ls_prof_wR_factor 19.786
_pd_proc_ls_prof_R_factor 14.579
_pd_proc_ls_prof_wR_expected 14.030
_refine_ls_goodness_of_fit_all 1.410
loop_
_symmetry_equiv_pos_as_xyz
	'x, y, z'
	'-x, -y, -z'
	'-x, -y+1/2, z'
	'-x+1/2, -y, z+1/2'
	'-x+1/2, -y+1/2, -z+1/2'
	'-y+1/4, x+1/4, -z+1/4'
	'-y+1/4, x-1/4, z-1/4'
	'-y-1/4, x+1/4, z+1/4'
	'-y-1/4, x-1/4, -z-1/4'
	'y+1/4, -x+1/4, z+1/4'
	'y+1/4, -x-1/4, -z-1/4'
	'y-1/4, -x+1/4, -z+1/4'
	'y-1/4, -x-1/4, z-1/4'
	'x, y+1/2, -z'
	'x+1/2, y, -z+1/2'
	'x+1/2, y+1/2, z+1/2'
loop_
_atom_site_label
_atom_site_type_symbol
_atom_site_fract_x
_atom_site_fract_y
_atom_site_fract_z
_atom_site_occupancy
_atom_site_B_iso_or_equiv
Na Na 0 0.25 0.625 0.3333333 1.89(19)
Ca Ca 0 0.25 0.625 0.3333333 1.89(19)
Gd Gd 0 0.25 0.625 0.1666667 1.89(19)
Ho Ho 0 0.25 0.625 0.01666667 1.89(19)
Yb Yb 0 0.25 0.625 0.15 1.89(19)
Mo Mo 0 0.25 0.125 1 1.64(19)
O O 0.2223(22) 0.1182(15) 0.03382(71) 1 2.42(30)

loop_
 _geom_bond_atom_site_label_1
 _geom_bond_atom_site_label_2
 _geom_bond_distance
 _geom_bond_site_symmetry_2
Na O 2.6157(100) 4_555
Na O 2.4127(94) 5_555
Ca O 2.6157(100) 4_555
Ca O 2.4127(94) 5_555
Gd O 2.6157(100) 4_555
Gd O 2.4127(94) 5_555
Ho O 2.6157(100) 4_555
Ho O 2.4127(94) 5_555
Yb O 2.6157(100) 4_555
Yb O 2.4127(94) 5_555
Mo O 1.6986(98)  .

loop_
 _geom_angle_atom_site_label_1
 _geom_angle_atom_site_label_2
 _geom_angle_atom_site_label_3
 _geom_angle
 _geom_angle_site_symmetry_1
 _geom_angle_site_symmetry_3
O Na O 65.21(48) 4_555 5_555

loop_
_refln_index_h
_refln_index_k
_refln_index_l
_refln_F_squared_meas
_refln_F_squared_calc
_refln_phase_calc
   0   1   1        2.34        2.26   180.00000
   1   1   2       51.25       50.86   180.00000
   0   1   3        1.55        1.55   180.00000
   0   0   4        5.18        6.23   180.00000
   0   2   0       15.56       13.73   180.00000
   0   2   2        0.82        0.87   180.00000
   1   2   1        2.80        2.73   180.00000
   2   1   1        0.21        0.21     0.00000
   1   1   4        1.96        1.56   180.00000
   0   1   5        0.00        0.00     0.00000
   1   2   3        0.29        0.35   180.00000
   2   1   3        1.43        1.70   180.00000
   0   2   4       41.78       38.97     0.00000
   2   2   0       16.76       15.58   180.00000
   2   2   2        0.28        0.29   180.00000
   0   3   1        0.02        0.02     0.00000
   1   1   6       20.67       24.12     0.00000
   1   2   5        0.83        0.81     0.00000
   2   1   5        1.75        1.71     0.00000
   1   3   2       27.98       25.76     0.00000
   3   1   2       20.18       18.59   180.00000
   0   3   3        0.38        0.36     0.00000
   0   1   7        0.03        0.03     0.00000
   2   2   4       24.05       21.79     0.00000
   0   2   6        0.03        0.03   180.00000
   2   3   1        1.80        1.74     0.00000
   3   2   1        0.03        0.03   180.00000
   1   3   4        0.01        0.01     0.00000
   3   1   4        0.01        0.01     0.00000
   0   0   8        3.05        4.48     0.00000
   0   3   5        1.49        1.37   180.00000
   2   3   3        0.29        0.25     0.00000
   3   2   3        1.53        1.36     0.00000
   1   2   7        1.23        1.31   180.00000
   2   1   7        0.55        0.58     0.00000
   1   1   8        0.64        0.66   180.00000
   2   2   6        0.01        0.01   180.00000
   0   4   0       11.20        7.59     0.00000
   0   4   2        0.69        0.69   180.00000
   4   1   1        0.38        0.33   180.00000
   1   4   1        0.30        0.26     0.00000
   0   2   8       14.42       15.20   180.00000
   1   3   6       10.86       11.92   180.00000
   3   1   6       19.56       21.47     0.00000
   0   1   9        0.72        0.72   180.00000
   2   3   5        0.01        0.00     0.00000
   3   2   5        0.30        0.28     0.00000
   3   3   2       17.20       14.53     0.00000
   1   4   3        1.08        0.92   180.00000
   4   1   3        0.38        0.32   180.00000
   0   3   7        1.12        0.80   180.00000
   0   4   4       18.30       13.45   180.00000
   4   2   0        6.81        6.67   180.00000
   2   4   0        8.84        8.66     0.00000
   2   4   2        0.01        0.01     0.00000
   4   2   2        0.49        0.43     0.00000
   3   3   4        0.11        0.11   180.00000
   2   2   8       10.29       11.38   180.00000
   1   2   9        0.01        0.01   180.00000
   2   1   9        0.29        0.27   180.00000
   1   4   5        0.06        0.06   180.00000
   4   1   5        0.27        0.26     0.00000
   1   1  10       14.80       10.94   180.00000
