# Supplementary material for: Structural and Spectroscopic Effects of Li+ Substitution for Na+ in LixNa1-xCaGd0.5Ho0.05Yb0.45(MoO4)3 Scheelite-Type Upconversion Phosphors
Source: Molecules. 2021 Dec 3;26(23):7357. doi: 10.3390/molecules26237357 (PMC8659099; doi:10.3390/molecules26237357)
Supplement: Supplementary file 1 [file molecules-26-07357-s001.zip › Support/Table2/NaCaGd(MoO4)3_Li0p1Ho0p05 Yb0p45.cif]

data_global

_publ_contact_author_name 'Molokeev Maxim'
_publ_contact_author_address
;
Kirensky Institute of Physics of SB RAS 
Akademgorodok 50-38
660036 Krasnoyarsk
Russia 
;
_publ_contact_author_email 'msmolokeev@gmail.com'
_publ_contact_author_fax '+(3912)43-89-23'
_publ_contact_author_phone '+7-950-437-17-72'
_journal_name_full  'Molecules'
_publ_section_title              
;
Structural and spectroscopic effects of Li+ substitution for Na+ in the 
LixNa1-xCaGd0.5Ho0.05Yb0.45(MoO4)3 scheelite-type upconversion phosphors
;
_publ_section_abstract ''


loop_
    _publ_author_name
    _publ_author_address

    'Lim, Chang Sung'
;
Hanseo University
Seosan 356-706
Republic Korea
;
    'Aleksandrovsky, Aleksandr'
;
Kirensky Institute of Physics of SB RAS 
Akademgorodok 50-38
660036 Krasnoyarsk
Russia 
;
    'Molokeev, Maxim'
;
Kirensky Institute of Physics of SB RAS 
Akademgorodok 50-38
660036 Krasnoyarsk
Russia 
;
    'Oreshonkov, Aleksandr'
;
Kirensky Institute of Physics of SB RAS 
Akademgorodok 50-38
660036 Krasnoyarsk
Russia 
;
    'Atuchin, Victor'
;
Institute of Semiconductor Physics
Lavrent'eva 13
660090 Novosibirsk
Russia 
;

data_a

_diffrn_radiation_probe  x-ray
_diffrn_measurement_device_type
;
D8 ADVANCE Bruker
;
_pd_spec_mount_mode reflection
_pd_meas_scan_method step
 loop_
_diffrn_radiation_wavelength
_diffrn_radiation_wavelength_wt
 1.5406    1.0000
 1.5443    0.5000
_diffrn_radiation_type
;
 Cu K\a~1~~2~
;
_diffrn_radiation_monochromator none

_chemical_name_mineral
;
;

_symmetry_space_group_name_H-M I41/a

_symmetry_cell_setting tetragonal
_symmetry_space_group_name_hall 
;
-I 4ad
;

_cell_length_a  5.20679(11)
_cell_length_b  5.20679(11)
_cell_length_c  11.35968(28)
_cell_angle_alpha 90
_cell_angle_beta  90
_cell_angle_gamma 90
_cell_volume 307.968(15)
_chemical_formula_moiety
;
Gd0.67 Ho0.07 Mo4 O16 Yb0.60, 1.333(Ca), 1.2(Na), 0.133(Li)
;
_chemical_formula_sum
;
Ca1.33 Gd0.67 Ho0.07 Li0.13 Mo4 Na1.20 O16 Yb0.60
;

_chemical_formula_weight  941.40
_cell_formula_units_Z 1
_exptl_crystal_density_diffrn  5.075723

_exptl_absorpt_coefficient_mu  70.341

_exptl_crystal_description cylinder

_cell_measurement_temperature  300
_diffrn_ambient_temperature  300


_pd_char_colour
;
colourless
;

_cell_measurement_reflns_used 104
_cell_measurement_theta_min 5
_cell_measurement_theta_max 45
_pd_proc_number_of_points 4000
_pd_meas_2theta_range_min 10
_pd_meas_2theta_range_max 90
_pd_meas_2theta_range_inc 0.02

_pd_proc_ls_profile_function PearsonVII
_pd_proc_ls_pref_orient_corr
;
no preferred orientation
;

_refine_ls_shift/su_max  0.01000
_refine_ls_R_I_factor 2.19
_pd_proc_ls_prof_wR_factor 15.475
_pd_proc_ls_prof_R_factor 10.497
_pd_proc_ls_prof_wR_expected 13.925
_refine_ls_goodness_of_fit_all 1.111
loop_
_symmetry_equiv_pos_as_xyz
	'x, y, z'
	'-x, -y, -z'
	'-x, -y+1/2, z'
	'-x+1/2, -y, z+1/2'
	'-x+1/2, -y+1/2, -z+1/2'
	'-y+1/4, x+1/4, -z+1/4'
	'-y+1/4, x-1/4, z-1/4'
	'-y-1/4, x+1/4, z+1/4'
	'-y-1/4, x-1/4, -z-1/4'
	'y+1/4, -x+1/4, z+1/4'
	'y+1/4, -x-1/4, -z-1/4'
	'y-1/4, -x+1/4, -z+1/4'
	'y-1/4, -x-1/4, z-1/4'
	'x, y+1/2, -z'
	'x+1/2, y, -z+1/2'
	'x+1/2, y+1/2, z+1/2'
loop_
_atom_site_label
_atom_site_type_symbol
_atom_site_fract_x
_atom_site_fract_y
_atom_site_fract_z
_atom_site_occupancy
_atom_site_B_iso_or_equiv
Na Na 0 0.25 0.625 0.3 0.32(17)
Li Li 0 0.25 0.625 0.03333333 0.32(17)
Ca Ca 0 0.25 0.625 0.3333333 0.32(17)
Gd Gd 0 0.25 0.625 0.1666667 0.32(17)
Ho Ho 0 0.25 0.625 0.01666667 0.32(17)
Yb Yb 0 0.25 0.625 0.15 0.32(17)
Mo Mo 0 0.25 0.125 1 0.50(17)
O O 0.2404(18) 0.1030(11) 0.04013(49) 1 0.50(25)

loop_
 _geom_bond_atom_site_label_1
 _geom_bond_atom_site_label_2
 _geom_bond_distance
 _geom_bond_site_symmetry_2
Na O 2.4768(79) 4_555
Na O 2.4355(70) 5_555
Li O 2.4768(79) 4_555
Li O 2.4355(70) 5_555
Ca O 2.4768(79) 4_555
Ca O 2.4355(70) 5_555
Gd O 2.4768(79) 4_555
Gd O 2.4355(70) 5_555
Ho O 2.4768(79) 4_555
Ho O 2.4355(70) 5_555
Yb O 2.4768(79) 4_555
Yb O 2.4355(70) 5_555
Mo O 1.7556(78)  .

loop_
 _geom_angle_atom_site_label_1
 _geom_angle_atom_site_label_2
 _geom_angle_atom_site_label_3
 _geom_angle
 _geom_angle_site_symmetry_1
 _geom_angle_site_symmetry_3
O Na O 68.32(33) 4_555 5_555

loop_
_refln_index_h
_refln_index_k
_refln_index_l
_refln_F_squared_meas
_refln_F_squared_calc
_refln_phase_calc
   0   1   1        1.31        1.26   180.00000
   1   1   2       36.02       36.04   180.00000
   0   1   3        1.42        1.43   180.00000
   0   0   4        4.92        5.17   180.00000
   0   2   0        9.28        8.93   180.00000
   0   2   2        0.50        0.46   180.00000
   1   2   1        2.14        2.06   180.00000
   2   1   1        0.23        0.22     0.00000
   1   1   4        2.17        1.97   180.00000
   0   1   5        0.01        0.01     0.00000
   1   2   3        0.24        0.23   180.00000
   2   1   3        0.98        0.93   180.00000
   0   2   4       31.74       31.84     0.00000
   2   2   0       15.12       14.59   180.00000
   2   2   2        0.03        0.03   180.00000
   0   3   1        0.08        0.06     0.00000
   1   1   6       21.51       21.62     0.00000
   1   2   5        0.77        0.74     0.00000
   2   1   5        1.43        1.37     0.00000
   1   3   2       24.99       23.97     0.00000
   3   1   2       17.26       16.55   180.00000
   0   3   3        0.04        0.03     0.00000
   0   1   7        0.02        0.02     0.00000
   2   2   4       18.54       18.22     0.00000
   0   2   6        0.00        0.00   180.00000
   2   3   1        1.81        1.81     0.00000
   3   2   1        0.01        0.01   180.00000
   1   3   4        0.04        0.04   180.00000
   3   1   4        0.07        0.07     0.00000
   0   0   8        3.21        3.39     0.00000
   0   3   5        1.37        1.28   180.00000
   2   3   3        0.24        0.23     0.00000
   3   2   3        1.75        1.71     0.00000
   1   2   7        0.67        0.68   180.00000
   2   1   7        0.87        0.88     0.00000
   1   1   8        0.76        0.78   180.00000
   2   2   6        0.00        0.00   180.00000
   0   4   0        9.02        8.33     0.00000
   0   4   2        0.87        0.85   180.00000
   4   1   1        0.72        0.67   180.00000
   1   4   1        0.09        0.09     0.00000
   0   2   8       17.54       17.63   180.00000
   1   3   6       10.98       11.12   180.00000
   3   1   6       21.02       21.29     0.00000
   0   1   9        0.52        0.54   180.00000
   2   3   5        0.04        0.04     0.00000
   3   2   5        0.04        0.04     0.00000
   3   3   2       15.36       14.96     0.00000
   1   4   3        1.01        1.00   180.00000
   4   1   3        0.21        0.20   180.00000
   0   3   7        1.07        0.98   180.00000
   0   4   4       14.62       13.77   180.00000
   4   2   0        7.67        7.64   180.00000
   2   4   0        8.36        8.33     0.00000
   2   4   2        0.14        0.13     0.00000
   4   2   2        0.40        0.39     0.00000
   3   3   4        0.09        0.09   180.00000
   2   2   8       12.28       12.17   180.00000
   1   2   9        0.01        0.01     0.00000
   2   1   9        0.45        0.35   180.00000
   1   4   5        0.05        0.04   180.00000
   4   1   5        0.06        0.05     0.00000
   1   1  10       16.05       12.43   180.00000
