# Supplementary material for: Structural and Spectroscopic Effects of Li+ Substitution for Na+ in LixNa1-xCaGd0.5Ho0.05Yb0.45(MoO4)3 Scheelite-Type Upconversion Phosphors
Source: Molecules. 2021 Dec 3;26(23):7357. doi: 10.3390/molecules26237357 (PMC8659099; doi:10.3390/molecules26237357)
Supplement: Supplementary file 1 [file molecules-26-07357-s001.zip › Support/Table2/NaCaGd(MoO4)3_Li0p3Ho0p05 Yb0p45.cif]

data_global

_publ_contact_author_name 'Molokeev Maxim'
_publ_contact_author_address
;
Kirensky Institute of Physics of SB RAS 
Akademgorodok 50-38
660036 Krasnoyarsk
Russia 
;
_publ_contact_author_email 'msmolokeev@gmail.com'
_publ_contact_author_fax '+(3912)43-89-23'
_publ_contact_author_phone '+7-950-437-17-72'
_journal_name_full  'Molecules'
_publ_section_title              
;
Structural and spectroscopic effects of Li+ substitution for Na+ in the 
LixNa1-xCaGd0.5Ho0.05Yb0.45(MoO4)3 scheelite-type upconversion phosphors
;
_publ_section_abstract ''


loop_
    _publ_author_name
    _publ_author_address

    'Lim, Chang Sung'
;
Hanseo University
Seosan 356-706
Republic Korea
;
    'Aleksandrovsky, Aleksandr'
;
Kirensky Institute of Physics of SB RAS 
Akademgorodok 50-38
660036 Krasnoyarsk
Russia 
;
    'Molokeev, Maxim'
;
Kirensky Institute of Physics of SB RAS 
Akademgorodok 50-38
660036 Krasnoyarsk
Russia 
;
    'Oreshonkov, Aleksandr'
;
Kirensky Institute of Physics of SB RAS 
Akademgorodok 50-38
660036 Krasnoyarsk
Russia 
;
    'Atuchin, Victor'
;
Institute of Semiconductor Physics
Lavrent'eva 13
660090 Novosibirsk
Russia 
;

data_a

_diffrn_radiation_probe  x-ray
_diffrn_measurement_device_type
;
D8 ADVANCE Bruker
;
_pd_spec_mount_mode reflection
_pd_meas_scan_method step
 loop_
_diffrn_radiation_wavelength
_diffrn_radiation_wavelength_wt
 1.5406    1.0000
 1.5443    0.5000
_diffrn_radiation_type
;
 Cu K\a~1~~2~
;
_diffrn_radiation_monochromator none

_chemical_name_mineral
;
;

_symmetry_space_group_name_H-M I41/a

_symmetry_cell_setting tetragonal
_symmetry_space_group_name_hall 
;
-I 4ad
;

_cell_length_a  5.199402(84)
_cell_length_b  5.199402(84)
_cell_length_c  11.34034(24)
_cell_angle_alpha 90
_cell_angle_beta  90
_cell_angle_gamma 90
_cell_volume 306.572(12)
_chemical_formula_moiety
;
Gd0.67 Ho0.07 Mo4 O16 Yb0.60, 1.333(Ca), 0.933(Na), 4(Li0.10)
;
_chemical_formula_sum
;
Ca1.33 Gd0.67 Ho0.07 Li0.40 Mo4 Na0.93 O16 Yb0.60
;

_chemical_formula_weight  937.12
_cell_formula_units_Z 1
_exptl_crystal_density_diffrn  5.075656

_exptl_absorpt_coefficient_mu  70.563

_exptl_crystal_description cylinder

_cell_measurement_temperature  300
_diffrn_ambient_temperature  300


_pd_char_colour
;
colourless
;

_cell_measurement_reflns_used 104
_cell_measurement_theta_min 5
_cell_measurement_theta_max 45
_pd_proc_number_of_points 4000
_pd_meas_2theta_range_min 10
_pd_meas_2theta_range_max 90
_pd_meas_2theta_range_inc 0.02

_pd_proc_ls_profile_function PearsonVII
_pd_proc_ls_pref_orient_corr
;
no preferred orientation
;

_refine_ls_shift/su_max  0.01000
_refine_ls_R_I_factor 1.41
_pd_proc_ls_prof_wR_factor 15.435
_pd_proc_ls_prof_R_factor 10.592
_pd_proc_ls_prof_wR_expected 13.631
_refine_ls_goodness_of_fit_all 1.132
loop_
_symmetry_equiv_pos_as_xyz
	'x, y, z'
	'-x, -y, -z'
	'-x, -y+1/2, z'
	'-x+1/2, -y, z+1/2'
	'-x+1/2, -y+1/2, -z+1/2'
	'-y+1/4, x+1/4, -z+1/4'
	'-y+1/4, x-1/4, z-1/4'
	'-y-1/4, x+1/4, z+1/4'
	'-y-1/4, x-1/4, -z-1/4'
	'y+1/4, -x+1/4, z+1/4'
	'y+1/4, -x-1/4, -z-1/4'
	'y-1/4, -x+1/4, -z+1/4'
	'y-1/4, -x-1/4, z-1/4'
	'x, y+1/2, -z'
	'x+1/2, y, -z+1/2'
	'x+1/2, y+1/2, z+1/2'
loop_
_atom_site_label
_atom_site_type_symbol
_atom_site_fract_x
_atom_site_fract_y
_atom_site_fract_z
_atom_site_occupancy
_atom_site_B_iso_or_equiv
Na Na 0 0.25 0.625 0.2333333 1.03(14)
Li Li 0 0.25 0.625 0.1 1.03(14)
Ca Ca 0 0.25 0.625 0.3333333 1.03(14)
Gd Gd 0 0.25 0.625 0.1666667 1.03(14)
Ho Ho 0 0.25 0.625 0.01666667 1.03(14)
Yb Yb 0 0.25 0.625 0.15 1.03(14)
Mo Mo 0 0.25 0.125 1 1.08(14)
O O 0.2406(18) 0.1065(11) 0.04181(50) 1 1.29(22)

loop_
 _geom_bond_atom_site_label_1
 _geom_bond_atom_site_label_2
 _geom_bond_distance
 _geom_bond_site_symmetry_2
Na O 2.4789(80) 4_555
Na O 2.4401(70) 5_555
Li O 2.4789(80) 4_555
Li O 2.4401(70) 5_555
Ca O 2.4789(80) 4_555
Ca O 2.4401(70) 5_555
Gd O 2.4789(80) 4_555
Gd O 2.4401(70) 5_555
Ho O 2.4789(80) 4_555
Ho O 2.4401(70) 5_555
Yb O 2.4789(80) 4_555
Yb O 2.4401(70) 5_555
Mo O 1.7354(78)  .

loop_
 _geom_angle_atom_site_label_1
 _geom_angle_atom_site_label_2
 _geom_angle_atom_site_label_3
 _geom_angle
 _geom_angle_site_symmetry_1
 _geom_angle_site_symmetry_3
O Na O 68.46(33) 4_555 5_555

loop_
_refln_index_h
_refln_index_k
_refln_index_l
_refln_F_squared_meas
_refln_F_squared_calc
_refln_phase_calc
   0   1   1        1.89        1.85   180.00000
   1   1   2       46.73       46.72   180.00000
   0   1   3        2.15        2.12   180.00000
   0   0   4        6.96        6.90   180.00000
   0   2   0       11.99       11.66   180.00000
   0   2   2        0.65        0.64   180.00000
   1   2   1        2.81        2.77   180.00000
   2   1   1        0.25        0.24     0.00000
   1   1   4        2.75        2.50   180.00000
   0   1   5        0.01        0.01     0.00000
   1   2   3        0.25        0.24   180.00000
   2   1   3        1.22        1.17   180.00000
   0   2   4       38.91       38.15     0.00000
   2   2   0       17.14       17.27   180.00000
   2   2   2        0.04        0.03   180.00000
   0   3   1        0.14        0.11     0.00000
   1   1   6       25.41       25.80     0.00000
   1   2   5        1.10        1.09     0.00000
   2   1   5        1.73        1.71     0.00000
   1   3   2       29.12       28.54     0.00000
   3   1   2       19.59       19.20   180.00000
   0   3   3        0.06        0.06     0.00000
   0   1   7        0.03        0.03     0.00000
   2   2   4       21.67       21.78     0.00000
   0   2   6        0.00        0.00     0.00000
   2   3   1        2.19        2.21     0.00000
   3   2   1        0.03        0.03   180.00000
   1   3   4        0.04        0.03   180.00000
   3   1   4        0.07        0.06     0.00000
   0   0   8        3.79        3.68     0.00000
   0   3   5        1.65        1.52   180.00000
   2   3   3        0.37        0.34     0.00000
   3   2   3        2.16        2.02     0.00000
   1   2   7        0.72        0.77   180.00000
   2   1   7        1.12        1.19     0.00000
   1   1   8        0.73        0.73   180.00000
   2   2   6        0.00        0.00     0.00000
   0   4   0        9.11        9.11     0.00000
   0   4   2        0.99        0.92   180.00000
   4   1   1        0.90        0.75   180.00000
   1   4   1        0.21        0.17     0.00000
   0   2   8       19.17       19.48   180.00000
   1   3   6       11.99       11.96   180.00000
   3   1   6       23.30       23.24     0.00000
   0   1   9        0.65        0.63   180.00000
   2   3   5        0.01        0.01     0.00000
   3   2   5        0.06        0.06     0.00000
   3   3   2       16.52       16.01     0.00000
   1   4   3        1.13        1.12   180.00000
   4   1   3        0.33        0.33   180.00000
   0   3   7        1.23        1.11   180.00000
   0   4   4       16.37       14.77   180.00000
   2   4   0        9.01        8.96     0.00000
   4   2   0        8.26        8.22   180.00000
   4   2   2        0.40        0.37     0.00000
   2   4   2        0.14        0.13     0.00000
   3   3   4        0.14        0.13   180.00000
   2   2   8       13.01       12.66   180.00000
   1   2   9        0.00        0.00     0.00000
   2   1   9        0.48        0.49   180.00000
   1   4   5        0.06        0.06   180.00000
   4   1   5        0.10        0.09     0.00000
