# Supplementary material for: Structural and Spectroscopic Effects of Li+ Substitution for Na+ in LixNa1-xCaGd0.5Ho0.05Yb0.45(MoO4)3 Scheelite-Type Upconversion Phosphors
Source: Molecules. 2021 Dec 3;26(23):7357. doi: 10.3390/molecules26237357 (PMC8659099; doi:10.3390/molecules26237357)
Supplement: Supplementary file 1 [file molecules-26-07357-s001.zip › Support/TableS3/NCGM_Er.cif]

data_global

_publ_contact_author_name 'Molokeev Maxim'
_publ_contact_author_address
;
Kirensky Institute of Physics of SB RAS 
Akademgorodok 50-38
660036 Krasnoyarsk
Russia 
;
_publ_contact_author_email 'msmolokeev@gmail.com'
_publ_contact_author_fax '+(3912)43-89-23'
_publ_contact_author_phone '+7-950-437-17-72'
_journal_name_full  'Molecules'
_publ_section_title              
;
Structural and spectroscopic effects of Li+ substitution for Na+ in the 
LixNa1-xCaGd0.5Ho0.05Yb0.45(MoO4)3 scheelite-type upconversion phosphors
;
_publ_section_abstract ''


loop_
    _publ_author_name
    _publ_author_address

    'Lim, Chang Sung'
;
Hanseo University
Seosan 356-706
Republic Korea
;
    'Aleksandrovsky, Aleksandr'
;
Kirensky Institute of Physics of SB RAS 
Akademgorodok 50-38
660036 Krasnoyarsk
Russia 
;
    'Molokeev, Maxim'
;
Kirensky Institute of Physics of SB RAS 
Akademgorodok 50-38
660036 Krasnoyarsk
Russia 
;
    'Oreshonkov, Aleksandr'
;
Kirensky Institute of Physics of SB RAS 
Akademgorodok 50-38
660036 Krasnoyarsk
Russia 
;
    'Atuchin, Victor'
;
Institute of Semiconductor Physics
Lavrent'eva 13
660090 Novosibirsk
Russia 
;

data_a

_diffrn_radiation_probe  x-ray
_diffrn_measurement_device_type
;
D8 ADVANCE Bruker
;
_pd_spec_mount_mode reflection
_pd_meas_scan_method step
 loop_
_diffrn_radiation_wavelength
_diffrn_radiation_wavelength_wt
 1.5406    1.0000
 1.5443    0.5000
_diffrn_radiation_type
;
 Cu K\a~1~~2~
;
_diffrn_radiation_monochromator none

_chemical_name_mineral
;
;

_symmetry_space_group_name_H-M I41/a

_symmetry_cell_setting tetragonal
_symmetry_space_group_name_hall 
;
-I 4ad
;

_cell_length_a  5.22313(11)
_cell_length_b  5.22313(11)
_cell_length_c  11.40947(27)
_cell_angle_alpha 90
_cell_angle_beta  90
_cell_angle_gamma 90
_cell_volume 311.263(15)
_chemical_formula_moiety
;
Er0.27 Gd1.07 Mo4 O16, 1.333(Ca Na)
;
_chemical_formula_sum
;
Ca1.33 Er0.27 Gd1.07 Mo4 Na1.33 O16
;

_chemical_formula_weight  936.22
_cell_formula_units_Z 1
_exptl_crystal_density_diffrn  4.994389

_exptl_absorpt_coefficient_mu  77.637

_cell_measurement_temperature  300
_diffrn_ambient_temperature  300


_pd_char_colour
;
colourless
;

_cell_measurement_reflns_used 104
_cell_measurement_theta_min 5
_cell_measurement_theta_max 45
_pd_proc_number_of_points 4000
_pd_meas_2theta_range_min 10
_pd_meas_2theta_range_max 90
_pd_meas_2theta_range_inc 0.02

_pd_proc_ls_profile_function PearsonVII
_pd_proc_ls_pref_orient_corr
;
Anisotropic model of PO. Spherical harmonics 2 ordrer.
 Jarvinen (1993). Application of symmetrized harmonics expansion to correction
of the preferred orientation effect. - J. Appl. Cryst. 26 p525-531.
;

_refine_ls_shift/su_max  0.01000
_refine_ls_R_I_factor 2.89
_pd_proc_ls_prof_wR_factor 18.175
_pd_proc_ls_prof_R_factor 12.624
_pd_proc_ls_prof_wR_expected 15.836
_refine_ls_goodness_of_fit_all 1.148
loop_
_symmetry_equiv_pos_as_xyz
	'x, y, z'
	'-x, -y, -z'
	'-x, -y+1/2, z'
	'-x+1/2, -y, z+1/2'
	'-x+1/2, -y+1/2, -z+1/2'
	'-y+1/4, x+1/4, -z+1/4'
	'-y+1/4, x-1/4, z-1/4'
	'-y-1/4, x+1/4, z+1/4'
	'-y-1/4, x-1/4, -z-1/4'
	'y+1/4, -x+1/4, z+1/4'
	'y+1/4, -x-1/4, -z-1/4'
	'y-1/4, -x+1/4, -z+1/4'
	'y-1/4, -x-1/4, z-1/4'
	'x, y+1/2, -z'
	'x+1/2, y, -z+1/2'
	'x+1/2, y+1/2, z+1/2'
loop_
_atom_site_label
_atom_site_type_symbol
_atom_site_fract_x
_atom_site_fract_y
_atom_site_fract_z
_atom_site_occupancy
_atom_site_B_iso_or_equiv
Na Na 0 0.25 0.625 0.3333333 0.48(17)
Ca Ca 0 0.25 0.625 0.3333333 0.48(17)
Gd Gd 0 0.25 0.625 0.2666667 0.48(17)
Er Er 0 0.25 0.625 0.06666667 0.48(17)
Mo Mo 0 0.25 0.125 1 0.50(17)
O O 0.2469(21) 0.1004(13) 0.04132(56) 1 0.50(27)

loop_
 _geom_bond_atom_site_label_1
 _geom_bond_atom_site_label_2
 _geom_bond_distance
 _geom_bond_site_symmetry_2
Na O 2.4513(93) 4_555
Na O 2.4411(80) 5_555
Ca O 2.4513(93) 4_555
Ca O 2.4411(80) 5_555
Gd O 2.4513(93) 4_555
Gd O 2.4411(80) 5_555
Er O 2.4513(93) 4_555
Er O 2.4411(80) 5_555
Mo O 1.7847(91)  .

loop_
 _geom_angle_atom_site_label_1
 _geom_angle_atom_site_label_2
 _geom_angle_atom_site_label_3
 _geom_angle
 _geom_angle_site_symmetry_1
 _geom_angle_site_symmetry_3
O Na O 69.16(38) 4_555 5_555
