# Supplementary material for: Structural and Spectroscopic Effects of Li+ Substitution for Na+ in LixNa1-xCaGd0.5Ho0.05Yb0.45(MoO4)3 Scheelite-Type Upconversion Phosphors
Source: Molecules. 2021 Dec 3;26(23):7357. doi: 10.3390/molecules26237357 (PMC8659099; doi:10.3390/molecules26237357)
Supplement: Supplementary file 1 [file molecules-26-07357-s001.zip › Support/TableS4/NaCaGd(MoO4)3.cif]

data_global

_publ_contact_author_name 'Molokeev Maxim'
_publ_contact_author_address
;
Kirensky Institute of Physics of SB RAS 
Akademgorodok 50-38
660036 Krasnoyarsk
Russia 
;
_publ_contact_author_email 'msmolokeev@gmail.com'
_publ_contact_author_fax '+(3912)43-89-23'
_publ_contact_author_phone '+7-950-437-17-72'
_journal_name_full  'Molecules'
_publ_section_title              
;
Structural and spectroscopic effects of Li+ substitution for Na+ in the 
LixNa1-xCaGd0.5Ho0.05Yb0.45(MoO4)3 scheelite-type upconversion phosphors
;
_publ_section_abstract ''


loop_
    _publ_author_name
    _publ_author_address

    'Lim, Chang Sung'
;
Hanseo University
Seosan 356-706
Republic Korea
;
    'Aleksandrovsky, Aleksandr'
;
Kirensky Institute of Physics of SB RAS 
Akademgorodok 50-38
660036 Krasnoyarsk
Russia 
;
    'Molokeev, Maxim'
;
Kirensky Institute of Physics of SB RAS 
Akademgorodok 50-38
660036 Krasnoyarsk
Russia 
;
    'Oreshonkov, Aleksandr'
;
Kirensky Institute of Physics of SB RAS 
Akademgorodok 50-38
660036 Krasnoyarsk
Russia 
;
    'Atuchin, Victor'
;
Institute of Semiconductor Physics
Lavrent'eva 13
660090 Novosibirsk
Russia 
;

data_a

_diffrn_radiation_probe  x-ray
_diffrn_measurement_device_type
;
D8 ADVANCE Bruker
;
_pd_spec_mount_mode reflection
_pd_meas_scan_method step
 loop_
_diffrn_radiation_wavelength
_diffrn_radiation_wavelength_wt
 1.5406    1.0000
 1.5443    0.5000
_diffrn_radiation_type
;
 Cu K\a~1~~2~
;
_diffrn_radiation_monochromator none

_chemical_name_mineral
;
;

_symmetry_space_group_name_H-M I41/a:2

_symmetry_cell_setting tetragonal
_symmetry_space_group_name_hall 
;
-I 4ad
;

_cell_length_a  5.228749(98)
_cell_length_b  5.228749(98)
_cell_length_c  11.42257(24)
_cell_angle_alpha 90
_cell_angle_beta  90
_cell_angle_gamma 90
_cell_volume 312.291(13)
_chemical_formula_moiety
;
Gd0.60 Ho0.07 Mo4 O16 Yb0.67, 1.333(Ca Na)
;
_chemical_formula_sum
;
Ca1.33 Gd0.60 Ho0.07 Mo4 Na1.33 O16 Yb0.67
;

_chemical_formula_weight  944.60
_cell_formula_units_Z 1
_exptl_crystal_density_diffrn  5.022443

_exptl_absorpt_coefficient_mu  68.047

_exptl_crystal_description cylinder

_cell_measurement_temperature  300
_diffrn_ambient_temperature  300


_pd_char_colour
;
colourless
;

_cell_measurement_reflns_used 104
_cell_measurement_theta_min 5
_cell_measurement_theta_max 45
_pd_proc_number_of_points 4000
_pd_meas_2theta_range_min 10
_pd_meas_2theta_range_max 90
_pd_meas_2theta_range_inc 0.02

_pd_proc_ls_profile_function PearsonVII
_pd_proc_ls_pref_orient_corr
;
Anisotropic model of PO. Spherical harmonics 2 ordrer.
 Jarvinen (1993). Application of symmetrized harmonics expansion to correction
of the preferred orientation effect. - J. Appl. Cryst. 26 p525-531.
;

_refine_ls_shift/su_max  0.01000
_refine_ls_R_I_factor 3.20
_pd_proc_ls_prof_wR_factor 18.494
_pd_proc_ls_prof_R_factor 12.620
_pd_proc_ls_prof_wR_expected 15.961
_refine_ls_goodness_of_fit_all 1.159
loop_
_symmetry_equiv_pos_as_xyz
	'x, y, z'
	'-x, -y, -z'
	'-x, -y+1/2, z'
	'-x+1/2, -y, z+1/2'
	'-x+1/2, -y+1/2, -z+1/2'
	'-y+1/4, x+1/4, -z+1/4'
	'-y+1/4, x-1/4, z-1/4'
	'-y-1/4, x+1/4, z+1/4'
	'-y-1/4, x-1/4, -z-1/4'
	'y+1/4, -x+1/4, z+1/4'
	'y+1/4, -x-1/4, -z-1/4'
	'y-1/4, -x+1/4, -z+1/4'
	'y-1/4, -x-1/4, z-1/4'
	'x, y+1/2, -z'
	'x+1/2, y, -z+1/2'
	'x+1/2, y+1/2, z+1/2'
loop_
_atom_site_label
_atom_site_type_symbol
_atom_site_fract_x
_atom_site_fract_y
_atom_site_fract_z
_atom_site_occupancy
_atom_site_B_iso_or_equiv
Na Na 0 0.25 0.625 0.3333333 1.84(16)
Ca Ca 0 0.25 0.625 0.3333333 1.84(16)
Gd Gd 0 0.25 0.625 0.15 1.84(16)
Ho Ho 0 0.25 0.625 0.01666667 1.84(16)
Yb Yb 0 0.25 0.625 0.1666667 1.84(16)
Mo Mo 0 0.25 0.125 1 1.05(15)
O O 0.2370(21) 0.1030(15) 0.04314(68) 1 1.03(27)

loop_
 _geom_bond_atom_site_label_1
 _geom_bond_atom_site_label_2
 _geom_bond_distance
 _geom_bond_site_symmetry_2
Na O 2.4844(97) 4_555
Na O 2.4841(89) 5_555
Ca O 2.4844(97) 4_555
Ca O 2.4841(89) 5_555
Gd O 2.4844(97) 4_555
Gd O 2.4841(89) 5_555
Ho O 2.4844(97) 4_555
Ho O 2.4841(89) 5_555
Yb O 2.4844(97) 4_555
Yb O 2.4841(89) 5_555
Mo O 1.7323(96)  .
Mo O 2.9379(92) 2_555

loop_
 _geom_angle_atom_site_label_1
 _geom_angle_atom_site_label_2
 _geom_angle_atom_site_label_3
 _geom_angle
 _geom_angle_site_symmetry_1
 _geom_angle_site_symmetry_3
O Na O 68.44(42) 4_555 5_555

loop_
_refln_index_h
_refln_index_k
_refln_index_l
_refln_F_squared_meas
_refln_F_squared_calc
_refln_phase_calc
   0   1   1        1.43        1.39   180.00000
   1   1   2       36.42       36.61   180.00000
   0   1   3        1.73        1.54   180.00000
   0   0   4        5.71        5.50   180.00000
   0   2   0        8.78        8.81   180.00000
   0   2   2        0.48        0.44   180.00000
   1   2   1        2.33        2.10   180.00000
   2   1   1        0.20        0.18     0.00000
   1   1   4        2.17        2.13   180.00000
   0   1   5        0.01        0.01     0.00000
   1   2   3        0.20        0.17   180.00000
   2   1   3        1.11        0.98   180.00000
   0   2   4       30.40       29.06     0.00000
   2   2   0       14.16       13.59   180.00000
   2   2   2        0.05        0.05   180.00000
   0   3   1        0.09        0.07     0.00000
   1   1   6       18.38       19.21     0.00000
   1   2   5        1.12        1.06     0.00000
   2   1   5        1.40        1.32     0.00000
   1   3   2       21.45       21.29     0.00000
   3   1   2       14.24       14.14   180.00000
   0   3   3        0.07        0.07     0.00000
   2   2   4       16.57       16.09     0.00000
   0   1   7        0.05        0.05     0.00000
   0   2   6        0.00        0.00     0.00000
   2   3   1        1.84        2.02     0.00000
   3   2   1        0.05        0.05   180.00000
   1   3   4        0.04        0.04   180.00000
   3   1   4        0.08        0.08     0.00000
   0   0   8        2.60        2.53     0.00000
   0   3   5        1.42        1.47   180.00000
   3   2   3        1.82        1.82     0.00000
   2   3   3        0.40        0.40     0.00000
   1   2   7        0.66        0.70   180.00000
   2   1   7        1.04        1.11     0.00000
   1   1   8        0.59        0.58   180.00000
   2   2   6        0.00        0.00     0.00000
   0   4   0        6.60        6.73     0.00000
   0   4   2        0.71        0.72   180.00000
   4   1   1        0.95        0.79   180.00000
   1   4   1        0.21        0.17     0.00000
   0   2   8       14.44       14.63   180.00000
   1   3   6        8.94        8.79   180.00000
   3   1   6       17.62       17.31     0.00000
   0   1   9        0.60        0.59   180.00000
   2   3   5        0.00        0.00     0.00000
   3   2   5        0.07        0.07     0.00000
   3   3   2       12.55       11.88     0.00000
   4   1   3        0.31        0.31   180.00000
   1   4   3        1.22        1.23   180.00000
   0   4   4       10.94       10.61   180.00000
   0   3   7        1.20        1.15   180.00000
   2   4   0        6.45        6.53     0.00000
   4   2   0        5.71        5.77   180.00000
   2   4   2        0.09        0.08     0.00000
   4   2   2        0.42        0.36     0.00000
   3   3   4        0.09        0.08   180.00000
   2   2   8        9.06        8.73   180.00000
   1   2   9        0.00        0.00   180.00000
   2   1   9        0.67        0.62   180.00000
   4   1   5        0.20        0.16     0.00000
   1   4   5        0.09        0.08   180.00000
   1   1  10       10.77        8.90   180.00000
   2   4   4       10.10        7.80   180.00000
   4   2   4       10.75        8.31     0.00000
   2   3   7        0.00        0.00   180.00000
   3   2   7        0.16        0.12   180.00000
