# Supplementary material for: Structural and Spectroscopic Effects of Li+ Substitution for Na+ in LixNa1-xCaGd0.5Ho0.05Yb0.45(MoO4)3 Scheelite-Type Upconversion Phosphors
Source: Molecules. 2021 Dec 3;26(23):7357. doi: 10.3390/molecules26237357 (PMC8659099; doi:10.3390/molecules26237357)
Supplement: Supplementary file 1 [file molecules-26-07357-s001.zip › Support/TableS4/NaCaGd(MoO4)3_0p05Ho0p35Yb.cif]

data_global

_publ_contact_author_name 'Molokeev Maxim'
_publ_contact_author_address
;
Kirensky Institute of Physics of SB RAS 
Akademgorodok 50-38
660036 Krasnoyarsk
Russia 
;
_publ_contact_author_email 'msmolokeev@gmail.com'
_publ_contact_author_fax '+(3912)43-89-23'
_publ_contact_author_phone '+7-950-437-17-72'
_journal_name_full  'Molecules'
_publ_section_title              
;
Structural and spectroscopic effects of Li+ substitution for Na+ in the 
LixNa1-xCaGd0.5Ho0.05Yb0.45(MoO4)3 scheelite-type upconversion phosphors
;
_publ_section_abstract ''


loop_
    _publ_author_name
    _publ_author_address

    'Lim, Chang Sung'
;
Hanseo University
Seosan 356-706
Republic Korea
;
    'Aleksandrovsky, Aleksandr'
;
Kirensky Institute of Physics of SB RAS 
Akademgorodok 50-38
660036 Krasnoyarsk
Russia 
;
    'Molokeev, Maxim'
;
Kirensky Institute of Physics of SB RAS 
Akademgorodok 50-38
660036 Krasnoyarsk
Russia 
;
    'Oreshonkov, Aleksandr'
;
Kirensky Institute of Physics of SB RAS 
Akademgorodok 50-38
660036 Krasnoyarsk
Russia 
;
    'Atuchin, Victor'
;
Institute of Semiconductor Physics
Lavrent'eva 13
660090 Novosibirsk
Russia 
;

data_a

_diffrn_radiation_probe  x-ray
_diffrn_measurement_device_type
;
D8 ADVANCE Bruker
;
_pd_spec_mount_mode reflection
_pd_meas_scan_method step
 loop_
_diffrn_radiation_wavelength
_diffrn_radiation_wavelength_wt
 1.5406    1.0000
 1.5443    0.5000
_diffrn_radiation_type
;
 Cu K\a~1~~2~
;
_diffrn_radiation_monochromator none

_chemical_name_mineral
;
;

_symmetry_space_group_name_H-M I41/a:2

_symmetry_cell_setting tetragonal
_symmetry_space_group_name_hall 
;
-I 4ad
;

_cell_length_a  5.21254(20)
_cell_length_b  5.21254(20)
_cell_length_c  11.37992(51)
_cell_angle_alpha 90
_cell_angle_beta  90
_cell_angle_gamma 90
_cell_volume 309.198(28)
_chemical_formula_moiety
;
Gd0.80 Ho0.07 Mo4 O16 Yb0.47, 1.333(Ca Na)
;
_chemical_formula_sum
;
Ca1.33 Gd0.80 Ho0.07 Mo4 Na1.33 O16 Yb0.47
;

_chemical_formula_weight  941.44
_cell_formula_units_Z 1
_exptl_crystal_density_diffrn  5.05572

_exptl_absorpt_coefficient_mu  72.867

_exptl_crystal_description cylinder

_cell_measurement_temperature  300
_diffrn_ambient_temperature  300


_pd_char_colour
;
colourless
;

_cell_measurement_reflns_used 104
_cell_measurement_theta_min 5
_cell_measurement_theta_max 45
_pd_proc_number_of_points 4000
_pd_meas_2theta_range_min 10
_pd_meas_2theta_range_max 90
_pd_meas_2theta_range_inc 0.02

_pd_proc_ls_profile_function PearsonVII
_pd_proc_ls_pref_orient_corr
;
Anisotropic model of PO. Spherical harmonics 2 ordrer.
 Jarvinen (1993). Application of symmetrized harmonics expansion to correction
of the preferred orientation effect. - J. Appl. Cryst. 26 p525-531.
;

_refine_ls_shift/su_max  0.01000
_refine_ls_R_I_factor 2.59
_pd_proc_ls_prof_wR_factor 18.144
_pd_proc_ls_prof_R_factor 12.905
_pd_proc_ls_prof_wR_expected 14.185
_refine_ls_goodness_of_fit_all 1.279
loop_
_symmetry_equiv_pos_as_xyz
	'x, y, z'
	'-x, -y, -z'
	'-x, -y+1/2, z'
	'-x+1/2, -y, z+1/2'
	'-x+1/2, -y+1/2, -z+1/2'
	'-y+1/4, x+1/4, -z+1/4'
	'-y+1/4, x-1/4, z-1/4'
	'-y-1/4, x+1/4, z+1/4'
	'-y-1/4, x-1/4, -z-1/4'
	'y+1/4, -x+1/4, z+1/4'
	'y+1/4, -x-1/4, -z-1/4'
	'y-1/4, -x+1/4, -z+1/4'
	'y-1/4, -x-1/4, z-1/4'
	'x, y+1/2, -z'
	'x+1/2, y, -z+1/2'
	'x+1/2, y+1/2, z+1/2'
loop_
_atom_site_label
_atom_site_type_symbol
_atom_site_fract_x
_atom_site_fract_y
_atom_site_fract_z
_atom_site_occupancy
_atom_site_B_iso_or_equiv
Na Na 0 0.25 0.625 0.3333333 0.27(20)
Ca Ca 0 0.25 0.625 0.3333333 0.27(20)
Gd Gd 0 0.25 0.625 0.2 0.27(20)
Ho Ho 0 0.25 0.625 0.01666667 0.27(20)
Yb Yb 0 0.25 0.625 0.1166667 0.27(20)
Mo Mo 0 0.25 0.125 1 0.94(19)
O O 0.2494(23) 0.1063(14) 0.04131(67) 1 0.09(30)

loop_
 _geom_bond_atom_site_label_1
 _geom_bond_atom_site_label_2
 _geom_bond_distance
 _geom_bond_site_symmetry_2
Na O 2.462(10) 4_555
Na O 2.4185(91) 5_555
Ca O 2.462(10) 4_555
Ca O 2.4185(91) 5_555
Gd O 2.462(10) 4_555
Gd O 2.4185(91) 5_555
Ho O 2.462(10) 4_555
Ho O 2.4185(91) 5_555
Yb O 2.462(10) 4_555
Yb O 2.4185(91) 5_555
Mo O 1.777(10)  .
Mo O 2.9532(95) 2_555

loop_
 _geom_angle_atom_site_label_1
 _geom_angle_atom_site_label_2
 _geom_angle_atom_site_label_3
 _geom_angle
 _geom_angle_site_symmetry_1
 _geom_angle_site_symmetry_3
O Na O 69.17(42) 4_555 5_555

loop_
_refln_index_h
_refln_index_k
_refln_index_l
_refln_F_squared_meas
_refln_F_squared_calc
_refln_phase_calc
   0   1   1        1.29        1.18   180.00000
   1   1   2       38.34       37.71   180.00000
   0   1   3        1.48        1.69   180.00000
   0   0   4        5.56        5.55   180.00000
   0   2   0        9.81        9.45   180.00000
   0   2   2        0.51        0.58   180.00000
   1   2   1        2.33        2.27   180.00000
   2   1   1        0.36        0.35     0.00000
   1   1   4        2.29        2.22   180.00000
   0   1   5        0.01        0.01   180.00000
   1   2   3        0.37        0.31   180.00000
   2   1   3        0.86        0.73   180.00000
   0   2   4       33.07       32.88     0.00000
   2   2   0       15.35       14.91   180.00000
   2   2   2        0.00        0.00   180.00000
   0   3   1        0.13        0.11     0.00000
   1   1   6       23.06       22.72     0.00000
   1   2   5        0.70        0.64     0.00000
   2   1   5        1.66        1.51     0.00000
   1   3   2       25.95       25.83     0.00000
   3   1   2       17.01       16.93   180.00000
   0   3   3        0.01        0.01   180.00000
   2   2   4       18.89       18.87     0.00000
   0   1   7        0.01        0.01     0.00000
   0   2   6        0.00        0.00   180.00000
   2   3   1        1.93        1.77     0.00000
   3   2   1        0.01        0.01     0.00000
   1   3   4        0.06        0.05   180.00000
   3   1   4        0.06        0.05     0.00000
   0   0   8        3.52        3.19     0.00000
   0   3   5        1.30        1.14   180.00000
   3   2   3        2.09        1.83     0.00000
   2   3   3        0.19        0.17     0.00000
   1   2   7        0.46        0.47   180.00000
   2   1   7        0.97        0.99     0.00000
   1   1   8        0.75        0.85   180.00000
   2   2   6        0.00        0.00   180.00000
   0   4   0        8.32        8.37     0.00000
   0   4   2        1.05        1.12   180.00000
   4   1   1        0.67        0.62   180.00000
   1   4   1        0.07        0.06     0.00000
   0   2   8       18.02       18.03   180.00000
   1   3   6        9.91        9.81   180.00000
   3   1   6       21.60       21.39     0.00000
   0   1   9        0.45        0.46   180.00000
   2   3   5        0.10        0.10     0.00000
   3   2   5        0.01        0.01     0.00000
   3   3   2       15.64       14.25     0.00000
   4   1   3        0.23        0.21   180.00000
   1   4   3        0.79        0.73   180.00000
   0   4   4       14.43       13.64   180.00000
   0   3   7        0.87        0.83   180.00000
   2   4   0        7.87        8.26     0.00000
   4   2   0        7.82        8.21   180.00000
   2   4   2        0.31        0.30     0.00000
   4   2   2        0.33        0.32     0.00000
   3   3   4        0.17        0.16   180.00000
   2   2   8       11.84       11.81   180.00000
   1   2   9        0.08        0.08     0.00000
   2   1   9        0.25        0.24   180.00000
   4   1   5        0.01        0.01   180.00000
   1   4   5        0.02        0.02   180.00000
   1   1  10       13.41       11.89   180.00000
   2   4   4       11.78       10.61   180.00000
   4   2   4       11.82       10.65     0.00000
   2   3   7        0.08        0.07     0.00000
   3   2   7        0.01        0.01   180.00000
