# Supplementary material for: Structural and Spectroscopic Effects of Li+ Substitution for Na+ in LixNa1-xCaGd0.5Ho0.05Yb0.45(MoO4)3 Scheelite-Type Upconversion Phosphors
Source: Molecules. 2021 Dec 3;26(23):7357. doi: 10.3390/molecules26237357 (PMC8659099; doi:10.3390/molecules26237357)
Supplement: Supplementary file 1 [file molecules-26-07357-s001.zip › Support/TableS5/Li0p3Na0p7CaLa0p5(MoO4)3_Yb0p45Ho0p05.cif]

data_global

_publ_contact_author_name 'Molokeev Maxim'
_publ_contact_author_address
;
Kirensky Institute of Physics of SB RAS 
Akademgorodok 50-38
660036 Krasnoyarsk
Russia 
;
_publ_contact_author_email 'msmolokeev@gmail.com'
_publ_contact_author_fax '+(3912)43-89-23'
_publ_contact_author_phone '+7-950-437-17-72'
_journal_name_full  'Molecules'
_publ_section_title              
;
Structural and spectroscopic effects of Li+ substitution for Na+ in the 
LixNa1-xCaGd0.5Ho0.05Yb0.45(MoO4)3 scheelite-type upconversion phosphors
;
_publ_section_abstract ''


loop_
    _publ_author_name
    _publ_author_address

    'Lim, Chang Sung'
;
Hanseo University
Seosan 356-706
Republic Korea
;
    'Aleksandrovsky, Aleksandr'
;
Kirensky Institute of Physics of SB RAS 
Akademgorodok 50-38
660036 Krasnoyarsk
Russia 
;
    'Molokeev, Maxim'
;
Kirensky Institute of Physics of SB RAS 
Akademgorodok 50-38
660036 Krasnoyarsk
Russia 
;
    'Oreshonkov, Aleksandr'
;
Kirensky Institute of Physics of SB RAS 
Akademgorodok 50-38
660036 Krasnoyarsk
Russia 
;
    'Atuchin, Victor'
;
Institute of Semiconductor Physics
Lavrent'eva 13
660090 Novosibirsk
Russia 
;

data_a

_diffrn_radiation_probe  x-ray
_diffrn_measurement_device_type
;
D8 ADVANCE Bruker
;
_pd_spec_mount_mode reflection
_pd_meas_scan_method step
 loop_
_diffrn_radiation_wavelength
_diffrn_radiation_wavelength_wt
 1.5406    1.0000
 1.5443    0.5000
_diffrn_radiation_type
;
 Cu K\a~1~~2~
;
_diffrn_radiation_monochromator none

_chemical_name_mineral
;
;

_symmetry_space_group_name_H-M I41/a:2

_symmetry_cell_setting tetragonal
_symmetry_space_group_name_hall 
;
-I 4ad
;

_cell_length_a  5.2404(3)
_cell_length_b  5.2404(3)
_cell_length_c  11.4682(8)
_cell_angle_alpha 90
_cell_angle_beta  90
_cell_angle_gamma 90
_cell_volume 314.93(4)
_chemical_formula_moiety
;
Ho0.03 La0.67 Mo4 O16 Yb0.30, 1.333(Ca), 0.933(Na), 4(Li0.10)
;
_chemical_formula_sum
;
Ca1.33 Ho0.03 La0.67 Li0.40 Mo4 Na0.93 O16 Yb0.30
;

_chemical_formula_weight  867.44
_cell_formula_units_Z 1
_exptl_crystal_density_diffrn  4.5737(6)

_exptl_absorpt_coefficient_mu  59.183
_exptl_crystal_description cylinder

_cell_measurement_temperature  300
_diffrn_ambient_temperature  300


_pd_char_colour
;
colourless
;

_cell_measurement_reflns_used 104
_cell_measurement_theta_min 5
_cell_measurement_theta_max 45
_pd_proc_number_of_points 4000
_pd_meas_2theta_range_min 10
_pd_meas_2theta_range_max 90
_pd_meas_2theta_range_inc 0.02

_pd_proc_ls_profile_function PearsonVII
_pd_proc_ls_pref_orient_corr
;
Anisotropic model of PO. Spherical harmonics 2 ordrer.
 Jarvinen (1993). Application of symmetrized harmonics expansion to correction
of the preferred orientation effect. - J. Appl. Cryst. 26 p525-531.
;

_refine_ls_shift/su_max  0.01000
_refine_ls_R_I_factor 3.03
_pd_proc_ls_prof_wR_factor 16.96
_pd_proc_ls_prof_R_factor 11.89
_pd_proc_ls_prof_wR_expected 15.06
_refine_ls_goodness_of_fit_all 1.13 
_refine_ls_number_parameters 10
loop_
_symmetry_equiv_pos_as_xyz
	 'x, y, z '
	 '-x+1/2, -y, z+1/2 '
	 '-y+1/4, x+1/4, -z+1/4 '
	 '-y-1/4, x+1/4, z+1/4 '
	 'y+1/4, -x-1/4, -z-1/4 '
	 'y-1/4, -x-1/4, z-1/4 '
	 '-x, -y, -z '
	 'x+1/2, y, -z+1/2 '
	 'x+1/2, y+1/2, z+1/2 '
	 '-x, -y+1/2, z '
	 '-y-1/4, x-1/4, -z-1/4 '
	 '-y+1/4, x-1/4, z-1/4 '
	 'y-1/4, -x+1/4, -z+1/4 '
	 'y+1/4, -x+1/4, z+1/4 '
	 '-x+1/2, -y+1/2, -z+1/2 '
	 'x, y+1/2, -z '
loop_
_atom_site_label
_atom_site_type_symbol
_atom_site_fract_x
_atom_site_fract_y
_atom_site_fract_z
_atom_site_occupancy
_atom_site_B_iso_or_equiv
Na Na 0 0.25 0.625 0.2333333 0.64(18)
Li Li 0 0.25 0.625 0.1 0.64(18)
Ca Ca 0 0.25 0.625 0.3333333 0.64(18)
La La 0 0.25 0.625 0.1666667 0.64(18)
Yb Yb 0 0.25 0.625 0.075 0.64(18)
Ho Ho 0 0.25 0.625 0.008333333 0.64(18)
Mo Mo 0 0.25 0.125 1 2.56(19)
O O 0.227(3) 0.1097(19) 0.0455(9) 1 4.2(4)

loop_
 _geom_bond_atom_site_label_1
 _geom_bond_atom_site_label_2
 _geom_bond_distance
 _geom_bond_site_symmetry_2
Na O 2.536(13) 2_555
Na O 2.532(12) 6_566
Li O 2.536(13) 2_555
Li O 2.532(12) 6_566
Ca O 2.536(13) 2_555
Ca O 2.532(12) 6_566
La O 2.536(13) 2_555
La O 2.532(12) 6_566
Yb O 2.536(13) 2_555
Yb O 2.532(12) 6_566
Ho O 2.536(13) 2_555
Ho O 2.532(12) 6_566
Mo O 1.669(13)  .
Mo O 2.965(13) 4_555

loop_
 _geom_angle_atom_site_label_1
 _geom_angle_atom_site_label_2
 _geom_angle_atom_site_label_3
 _geom_angle
 _geom_angle_site_symmetry_1
 _geom_angle_site_symmetry_3
O Na O 97.43(43) 2_555 5_566

loop_
_refln_index_h
_refln_index_k
_refln_index_l
_refln_F_squared_meas
_refln_F_squared_calc
_refln_phase_calc
   0   0   4        7.21        7.02   180.00000
   0   0   8        3.34        2.97     0.00000
   1   0   1        3.90        3.90     0.00000
   1   0   3        3.01        3.04   180.00000
   1   0   5        0.07        0.06   180.00000
   1   0   7        0.04        0.04     0.00000
   1   0   9        0.21        0.19     0.00000
   1   1   2       47.42       45.70   180.00000
   1   1   4        2.41        2.29   180.00000
   1   1   6       22.38       21.73     0.00000
   1   1   8        0.31        0.28   180.00000
   1   1  10       10.82        9.44   180.00000
   2  -1   1        2.96        2.97     0.00000
   2  -1   3        0.10        0.10   180.00000
   2  -1   5        1.39        1.29   180.00000
   2  -1   7        0.43        0.38   180.00000
   2  -1   9        0.02        0.01   180.00000
   2   0   0       11.59       11.35     0.00000
   2   0   2        0.58        0.55   180.00000
   2   0   4       32.69       32.42   180.00000
   2   0   6        0.00        0.00     0.00000
   2   0   8       15.93       15.30     0.00000
   2   1   1        0.04        0.04     0.00000
   2   1   3        1.39        1.43   180.00000
   2   1   5        1.12        1.04     0.00000
   2   1   7        0.73        0.64     0.00000
   2   1   9        0.22        0.19   180.00000
   2   2   0       14.65       14.80   180.00000
   2   2   2        0.17        0.14   180.00000
   2   2   4       18.19       19.22     0.00000
   2   2   6        0.00        0.00     0.00000
   2   2   8       10.69        9.82   180.00000
   3  -2   1        1.61        1.40   180.00000
   3  -2   3        0.32        0.27     0.00000
   3  -2   5        0.01        0.01   180.00000
   3  -2   7        0.02        0.02     0.00000
   3  -1   2       23.97       23.48     0.00000
   3  -1   4        0.00        0.00     0.00000
   3  -1   6       11.10       10.99   180.00000
   3   0   1        0.06        0.05     0.00000
   3   0   3        0.15        0.14   180.00000
   3   0   5        0.97        0.91   180.00000
   3   0   7        0.48        0.44     0.00000
   3   1   2       16.48       16.14   180.00000
   3   1   4        0.04        0.03     0.00000
   3   1   6       17.95       17.78     0.00000
   3   2   1        0.05        0.05   180.00000
   3   2   3        1.12        0.94     0.00000
   3   2   5        0.03        0.02     0.00000
   3   2   7        0.03        0.02   180.00000
   3   3   2       14.35       13.13     0.00000
   3   3   4        0.06        0.06   180.00000
   4  -2   0        7.75        7.01   180.00000
   4  -2   2        0.01        0.01     0.00000
   4  -2   4       10.30        8.50     0.00000
   4  -1   1        0.10        0.09     0.00000
   4  -1   3        0.57        0.51     0.00000
   4  -1   5        0.00        0.00     0.00000
   4   0   0        8.12        7.09     0.00000
   4   0   2        0.46        0.38     0.00000
   4   0   4       13.15       11.79   180.00000
   4   1   1        0.27        0.24   180.00000
   4   1   3        0.11        0.10   180.00000
   4   1   5        0.05        0.05     0.00000
   4   2   0        6.59        5.97   180.00000
   4   2   2        0.24        0.20     0.00000
   4   2   4       10.99        9.08     0.00000
