# Supplementary material for: Structural and Spectroscopic Effects of Li+ Substitution for Na+ in LixNa1-xCaGd0.5Ho0.05Yb0.45(MoO4)3 Scheelite-Type Upconversion Phosphors
Source: Molecules. 2021 Dec 3;26(23):7357. doi: 10.3390/molecules26237357 (PMC8659099; doi:10.3390/molecules26237357)
Supplement: Supplementary file 1 [file molecules-26-07357-s001.zip › Support/TableS5/NaCaLa(MoO4)3.cif]

data_global

_publ_contact_author_name 'Molokeev Maxim'
_publ_contact_author_address
;
Kirensky Institute of Physics of SB RAS 
Akademgorodok 50-38
660036 Krasnoyarsk
Russia 
;
_publ_contact_author_email 'msmolokeev@gmail.com'
_publ_contact_author_fax '+(3912)43-89-23'
_publ_contact_author_phone '+7-950-437-17-72'
_journal_name_full  'Molecules'
_publ_section_title              
;
Structural and spectroscopic effects of Li+ substitution for Na+ in the 
LixNa1-xCaGd0.5Ho0.05Yb0.45(MoO4)3 scheelite-type upconversion phosphors
;
_publ_section_abstract ''


loop_
    _publ_author_name
    _publ_author_address

    'Lim, Chang Sung'
;
Hanseo University
Seosan 356-706
Republic Korea
;
    'Aleksandrovsky, Aleksandr'
;
Kirensky Institute of Physics of SB RAS 
Akademgorodok 50-38
660036 Krasnoyarsk
Russia 
;
    'Molokeev, Maxim'
;
Kirensky Institute of Physics of SB RAS 
Akademgorodok 50-38
660036 Krasnoyarsk
Russia 
;
    'Oreshonkov, Aleksandr'
;
Kirensky Institute of Physics of SB RAS 
Akademgorodok 50-38
660036 Krasnoyarsk
Russia 
;
    'Atuchin, Victor'
;
Institute of Semiconductor Physics
Lavrent'eva 13
660090 Novosibirsk
Russia 
;

data_a

_diffrn_radiation_probe  x-ray
_diffrn_measurement_device_type
;
D8 ADVANCE Bruker
;
_pd_spec_mount_mode reflection
_pd_meas_scan_method step
 loop_
_diffrn_radiation_wavelength
_diffrn_radiation_wavelength_wt
 1.5406    1.0000
 1.5443    0.5000
_diffrn_radiation_type
;
 Cu K\a~1~~2~
;
_diffrn_radiation_monochromator none

_chemical_name_mineral
;
;

_symmetry_space_group_name_H-M I41/a:2

_symmetry_cell_setting tetragonal
_symmetry_space_group_name_hall 
;
-I 4ad
;

_cell_length_a  5.2451(3)
_cell_length_b  5.2451(3)
_cell_length_c  11.4741(7)
_cell_angle_alpha 90
_cell_angle_beta  90
_cell_angle_gamma 90
_cell_volume 315.67(4)
_chemical_formula_moiety
;
Ho0.03 La0.67 Mo4 O16 Yb0.30, 1.333(Ca Na)
;
_chemical_formula_sum
;
Ca1.33 Ho0.03 La0.67 Mo4 Na1.33 O16 Yb0.30
;

_chemical_formula_weight  873.86
_cell_formula_units_Z 1
_exptl_crystal_density_diffrn  4.5969(6)

_exptl_absorpt_coefficient_mu 59.190
_exptl_crystal_description cylinder

_cell_measurement_temperature  300
_diffrn_ambient_temperature  300


_pd_char_colour
;
colourless
;

_cell_measurement_reflns_used 104
_cell_measurement_theta_min 5
_cell_measurement_theta_max 45
_pd_proc_number_of_points 4000
_pd_meas_2theta_range_min 10
_pd_meas_2theta_range_max 90
_pd_meas_2theta_range_inc 0.02

_pd_proc_ls_profile_function PearsonVII
_pd_proc_ls_pref_orient_corr
;
Anisotropic model of PO. Spherical harmonics 2 ordrer.
 Jarvinen (1993). Application of symmetrized harmonics expansion to correction
of the preferred orientation effect. - J. Appl. Cryst. 26 p525-531.
;

_refine_ls_shift/su_max  0.01000
_refine_ls_R_I_factor 2.50
_pd_proc_ls_prof_wR_factor 15.87 
_pd_proc_ls_prof_R_factor 10.88
_pd_proc_ls_prof_wR_expected 13.43
_refine_ls_goodness_of_fit_all 1.18
_refine_ls_number_parameters 10
loop_
_symmetry_equiv_pos_as_xyz
	 'x, y, z '
	 '-x+1/2, -y, z+1/2 '
	 '-y+1/4, x+1/4, -z+1/4 '
	 '-y-1/4, x+1/4, z+1/4 '
	 'y+1/4, -x-1/4, -z-1/4 '
	 'y-1/4, -x-1/4, z-1/4 '
	 '-x, -y, -z '
	 'x+1/2, y, -z+1/2 '
	 'x+1/2, y+1/2, z+1/2 '
	 '-x, -y+1/2, z '
	 '-y-1/4, x-1/4, -z-1/4 '
	 '-y+1/4, x-1/4, z-1/4 '
	 'y-1/4, -x+1/4, -z+1/4 '
	 'y+1/4, -x+1/4, z+1/4 '
	 '-x+1/2, -y+1/2, -z+1/2 '
	 'x, y+1/2, -z '
loop_
_atom_site_label
_atom_site_type_symbol
_atom_site_fract_x
_atom_site_fract_y
_atom_site_fract_z
_atom_site_occupancy
_atom_site_B_iso_or_equiv
Na Na 0 0.25 0.625 0.3333333 0.29(18)
Ca Ca 0 0.25 0.625 0.3333333 0.29(18)
La La 0 0.25 0.625 0.1666667 0.29(18)
Yb Yb 0 0.25 0.625 0.075 0.29(18)
Ho Ho 0 0.25 0.625 0.008333333 0.29(18)
Mo Mo 0 0.25 0.125 1 2.35(18)
O O 0.237(3) 0.1050(16) 0.0441(8) 1 3.5(3)

loop_
 _geom_bond_atom_site_label_1
 _geom_bond_atom_site_label_2
 _geom_bond_distance
 _geom_bond_site_symmetry_2
Na O 2.496(13) 2_555
Na O 2.499(12) 6_566
Ca O 2.496(13) 2_555
Ca O 2.499(12) 6_566
La O 2.496(13) 2_555
La O 2.499(12) 6_566
Yb O 2.496(13) 2_555
Yb O 2.499(12) 6_566
Ho O 2.496(13) 2_555
Ho O 2.499(12) 6_566
Mo O 1.728(13)  .
Mo O 2.963(12) 4_555

loop_
 _geom_angle_atom_site_label_1
 _geom_angle_atom_site_label_2
 _geom_angle_atom_site_label_3
 _geom_angle
 _geom_angle_site_symmetry_1
 _geom_angle_site_symmetry_3
O Na O 97.95(42) 2_555 5_566

loop_
_refln_index_h
_refln_index_k
_refln_index_l
_refln_F_squared_meas
_refln_F_squared_calc
_refln_phase_calc
   0   0   4        8.57        8.25   180.00000
   0   0   8        4.11        3.86     0.00000
   1   0   1        3.63        3.67     0.00000
   1   0   3        3.41        3.41   180.00000
   1   0   5        0.05        0.05   180.00000
   1   0   7        0.03        0.03     0.00000
   1   0   9        0.22        0.22     0.00000
   1   1   2       55.85       54.12   180.00000
   1   1   4        3.00        2.92   180.00000
   1   1   6       28.64       27.91     0.00000
   1   1   8        0.54        0.46   180.00000
   1   1  10       13.91       12.60   180.00000
   2  -1   1        3.62        3.50     0.00000
   2  -1   3        0.14        0.14   180.00000
   2  -1   5        1.30        1.18   180.00000
   2  -1   7        0.47        0.38   180.00000
   2  -1   9        0.05        0.05   180.00000
   2   0   0       13.42       13.16     0.00000
   2   0   2        0.76        0.65   180.00000
   2   0   4       41.56       41.17   180.00000
   2   0   6        0.00        0.00     0.00000
   2   0   8       20.63       20.01     0.00000
   2   1   1        0.12        0.11     0.00000
   2   1   3        1.38        1.41   180.00000
   2   1   5        1.52        1.38     0.00000
   2   1   7        0.93        0.75     0.00000
   2   1   9        0.18        0.16   180.00000
   2   2   0       19.54       19.14   180.00000
   2   2   2        0.07        0.05   180.00000
   2   2   4       22.98       23.73     0.00000
   2   2   6        0.00        0.00     0.00000
   2   2   8       13.99       12.84   180.00000
   3  -2   1        1.99        1.68   180.00000
   3  -2   3        0.24        0.22     0.00000
   3  -2   5        0.04        0.04   180.00000
   3  -2   7        0.07        0.06     0.00000
   3  -1   2       30.04       30.32     0.00000
   3  -1   4        0.03        0.03     0.00000
   3  -1   6       13.72       13.52   180.00000
   3   0   1        0.11        0.09     0.00000
   3   0   3        0.05        0.05   180.00000
   3   0   5        1.25        1.06   180.00000
   3   0   7        0.58        0.48     0.00000
   3   1   2       20.81       20.99   180.00000
   3   1   4        0.07        0.06     0.00000
   3   1   6       23.00       22.67     0.00000
   3   2   1        0.02        0.02   180.00000
   3   2   3        1.41        1.29     0.00000
   3   2   5        0.00        0.00     0.00000
   3   2   7        0.01        0.01   180.00000
   3   3   2       17.05       16.62     0.00000
   3   3   4        0.07        0.07   180.00000
   4  -2   0        9.48        8.81   180.00000
   4  -2   2        0.06        0.06     0.00000
   4  -2   4       13.58       11.53     0.00000
   4  -1   1        0.06        0.05     0.00000
   4  -1   3        0.56        0.55     0.00000
   4  -1   5        0.01        0.01     0.00000
   4   0   0       10.62        9.52     0.00000
   4   0   2        0.64        0.59     0.00000
   4   0   4       18.62       15.24   180.00000
   4   1   1        0.42        0.36   180.00000
   4   1   3        0.09        0.09   180.00000
   4   1   5        0.01        0.01     0.00000
   4   2   0        8.68        8.06   180.00000
   4   2   2        0.26        0.24     0.00000
   4   2   4       14.12       11.99     0.00000
